# Supplementary material for: Thermochemical electronegativities of the elements
Source: Nat Commun. 2021 Apr 7;12:2087. doi: 10.1038/s41467-021-22429-0 (PMC8027013; doi:10.1038/s41467-021-22429-0)
Supplement: Supplementary file 3 — Supplementary Data 1 [file 41467_2021_22429_MOESM3_ESM.xlsx]

## Sheet: Лист1
Element	Pauling / (eV^-1/2)	Mulliken / (eV)	Allen / (eV)	Martynov & Batsanov / (eV^-1/2)	Our scale
H	2.2	7.18	2.3	-	3.04
Li	0.98	3	0.912	0.95	2.17
Na	0.93	2.84	0.869	0.9	2.15
K	0.82	2.42	0.734	0.8	2.07
Rb	0.82	2.33	0.706	0.8	2.07
Cs	0.79	2.18	0.659	0.75	1.97
Fr	0.7	2.21	0.67	0.7	2.01
Be	1.57	4.41	1.576	1.5	2.42
Mg	1.31	3.62	1.293	1.2	2.39
Ca	1	3.07	1.034	1	2.2
Sr	0.95	2.87	0.963	1	2.13
Ba	0.89	2.68	0.881	0.9	2.02
Ra	0.9	2.69	0.89	0.9	-
Sc	1.36	3.37	1.19	1.3	2.35
Ti	1.54	3.45	1.38	1.6	2.23
V	1.63	3.64	1.53	(II) 1.5 (III) 1.7 (V) 2.00	2.08
Cr	1.66	3.72	1.65	(II) 1.6 (III) 1.8 (V) 2.2	2.12
Mn	1.55	3.46	1.75	(II) 1.5 (III) 1.8 (IV) 2.0 (VII) 2.3	2.2
Fe	1.83	4.03	1.8	(II) 1.8 (III) 1.9	2.32
Co	1.88	4.27	1.84	(II) 1.8 (III) 2.0 (IV) 3.1	2.34
Ni	1.91	4.4	1.88	(II) 1.9 (III) 2.0 (IV) 3.4	2.32
Cu	1.9	4.48	1.85	(I) 1.8) (II) 2.1	2.86
Zn	1.65	4.4	1.59	1.6	2.26
Y	1.22	3.26	1.12	1.25	2.52
Zr	1.33	3.53	1.32	1.5	2.05
Nb	1.6	3.84	1.41	(III) 1.6 (V) 1.9	2.59
Mo	2.16	3.92	1.47	(IV) 1.8 (VI) 2.2	2.47
Tc	1.9	3.91	1.51	(IV) 1.9	2.82
Ru	2.2	4.2	1.54	(II) 2.0 (III) 2.0 (IV) 2.1	2.68
Rh	2.28	4.3	1.56	(II) 2.1 (III) 2.1	2.65
Pd	2.2	4.45	1.58	(II) 2.2 (III) 2.2 (IV) 2.3	2.7
Ag	1.93	4.44	1.87	1.9	2.88
Cd	1.69	4.14	1.52	1.7	2.36
Hf	1.3	3.5	1.16	1.4	2.01
Ta	1.5	4.1	1.34	(III) 1.5 (V) 1.8	2.32
W	2.36	4.4	1.47	(IV) 1.8 (V) 2.1	2.42
Re	1.9	3.97	1.6	(IV) 1.9	2.59
Os	2.2	4.89	1.65	(II) 2.0 (III) 2.1 (IV) 2.2	2.72
Ir	2.2	5.34	1.68	(II) 2.1 (III) 2.2	2.79
Pt	2.28	5.57	1.72	(II) 2.3 (III) 2.3 (IV) 2.4	2.98
Au	2.54	5.77	1.92	(I) 2.0 (III) 2.4	2.81
Hg	2	4.97	1.76	1.8	2.92
B	2.04	4.29	2.05	1.9	3.04
Al	1.61	3.21	1.613	1.5	2.52
Ga	1.81	3.21	1.756	1.7	2.43
In	1.78	3.09	1.656	1.8	2.29
Tl	1.62	3.24	1.789	(I) 1.4 (III) 1.9	2.26
C	2.55	6.26	2.544	2.5	3.15
Si	1.9	4.77	1.916	1.9	2.82
Ge	2.01	4.57	1.994	2	2.79
Sn	1.96	4.23	1.824	(II) 1.8 (IV) 2.0	2.68
Pb	2.33	3.89	1.854	(II) 1.9 (IV) 2.1	2.62
N	3.04	7.23	3.066	3	3.56
P	2.19	5.62	2.253	2.1	3.16
As	2.18	5.31	2.211	2	3.15
Sb	2.05	4.85	1.984	(III) 1.9 (V) 2.2	3.05
Bi	2.02	4.11	2.01	(III) 1.9 (V) 2.2	-
O	3.44	7.54	3.61	3.55	3.78
S	2.58	6.22	2.589	2.5	3.44
Se	2.55	5.89	2.424	2.4	3.37
Te	2.1	5.49	2.158	2.1	3.14
Po	2	4.91	2.19	2	-
F	3.98	10.41	4.193	4	4
Cl	3.16	8.29	2.869	3	3.56
Br	2.96	7.59	2.685	2.8	3.45
I	2.66	6.76	2.359	2.5	3.2
At	2.2	5.87	2.39	2.2	-
La	1.1	3.06	-	1.2	2.49
Ce	1.12	3.05	-	-	2.61
Pr	1.13	3.21	-	-	2.24
Nd	1.14	3.72	-	-	2.11
Pm	1.13	2.86	-	-	-
Sm	1.17	2.9	-	-	1.9
Eu	1.2	2.89	-	-	1.81
Gd	1.2	3.14	-	-	2.4
Tb	1.1	3.51	-	-	2.29
Dy	1.22	3.15	-	-	2.07
Ho	1.23	3.18	-	-	2.12
Er	1.24	3.21	-	-	2.02
Tm	1.25	3.61	-	-	2.03
Yb	1.1	3.12	-	-	1.78
Lu	1.27	2.89	1.09	-	2.68
Th	1.3	3.63	-	(IV) 1.3	2.62
U	1.38	3.36	-	(IV) 1.4 (V) 1.6 (VI) 1.8	2.45
He	-	12.29	4.16	-	-
Ne	-	10.78	4.787	-	-
Ar	-	7.88	3.242	-	-
Kr	3.23	7	2.966	-	-
Xe	3.02	6.07	2.582	-	-
Rn	2.81	5.37	2.6	-	-
